# Supplementary material for: Tapeworms of freshwater fishes in North America: an integrative review of taxonomy, phylogeny, host specificity, and research priorities
Source: Front Vet Sci. 2025 Oct 2;12:1661118. doi: 10.3389/fvets.2025.1661118 (PMC12529823; doi:10.3389/fvets.2025.1661118)
Supplement: Supplementary file 1 [file Table_1.xls]

## Sheet: Valid species
Order (cestode)	Family (cestode)	Genus (cestode)	Species (cestode)	Type host genus	Type host species	Host family	Canada	USA	Mexico	Region	Specificity	New material (from North America)	Molecular data	Note
Amphilinidea	Amphilinidae	Amphilina	japonica	Acipenser	transmontanus	Acipenseridae	Canada	USA		HOL	congeneric specialist	no	no	syn. Amphilina bipunctata
Bothriocephalidea	Bothriocephalidae	Bothriocephalus	formosus	Percopsis	omiscomaycus	Percopsidae	Canada	USA		NEA	strict specialist	no	no	probably species of Bothriocestus (no molecular data)
Bothriocephalidea	Bothriocephalidae	Bothriocephalus	pearsei	Mayaheros	urophthalmus	Cichlidae			Mexico	NEO	strict specialist	no	no	probably species of Bothriocestus (no molecular data)
Bothriocephalidea	Bothriocephalidae	Bothriocestus	claviceps	Anguilla	rostrata	Anguillidae	Canada	USA		HOL	congeneric specialist	no	yes	syn. Bothriocephalus claviceps; juveniles in centrarchids and percids (paratenic hosts)
Bothriocephalidea	Bothriocephalidae	Bothriocestus	cuspidatus	Sander	vitreus	Percidae	Canada	USA	Mexico?	NEA	suprageneric specialist	yes	yes	syn. Bothriocephalus cuspidatus; record from Mexico (in Gobiomorus dormitor) is doubtful
Bothriocephalidea	Bothriocephalidae	Bothriocestus	kupermani	Lepomis	gibbosus	Centrarchidae	Canada	USA		NEA	congeneric specialist	yes	yes	syn. Bothriocephalus kupermani
Bothriocephalidea	Triaenophoridae	Eubothrium	crassum	Salmo	salar	Salmonidae	Canada	USA		HOL	suprageneric specialist	no	yes	mainly in Salmo spp.; reports from Lota lota are E. rugosum;
Bothriocephalidea	Triaenophoridae	Eubothrium	rugosum	Lota	lota	Lotidae	Canada	USA		HOL	strict specialist	no	yes	molecular data only from Europe
Bothriocephalidea	Triaenophoridae	Eubothrium	salvelini	Salvelinus	alpinus	Salmonidae	Canada	USA		HOL	suprageneric specialist	yes	yes	mainly in Salvelinus spp.; molecular data only from Europe
Bothriocephalidea	Triaenophoridae	Eubothrium	tulipai	Ptychocheilus	oregonensis	Leuciscidae	Canada			NEA	strict specialist	yes	yes
Bothriocephalidea	Triaenophoridae	Marsipometra	hastata	Polyodon	spathula	Polyodontidae		USA		NEA	strict specialist	yes	yes
Bothriocephalidea	Triaenophoridae	Marsipometra	parva	Polyodon	spathula	Polyodontidae		USA		NEA	strict specialist	yes	yes
Bothriocephalidea	Bothriocephalidae	Schyzocotyle	acheilognathi	Acheilognathus	rhombeus	Acheilognathidae	Canada	USA	Mexico	PAL/INTR	high generalist	yes	yes	syn. Bothriocephalus acheilognathi; invasive species; can be pathogenic
Bothriocephalidea	Triaenophoridae	Triaenophorus	crassus	Esox	lucius	Esocidae	Canada	USA		HOL	congeneric specialist	no	yes	plerocercoids in many fish, mainly salmonids; can be pathogenic; molecular data only from Europe
Bothriocephalidea	Triaenophoridae	Triaenophorus	nodulosus	Esox	lucius	Esocidae	Canada	USA		HOL	congeneric specialist	yes	yes	plerocercoids in many fish; can be pathogenic; molecular data only from Europec
Bothriocephalidea	Triaenophoridae	Triaenophorus	stizostedionis	Sander	vitreus	Percidae	Canada	USA		NEA	strict specialist	yes	yes	plerocercoids in Percopsis omiscomaycus
Caryophyllidea	Capingentidae	Archigetes	loculotruncatus	Ictiobus	bubalus	Catostomidae		USA		NEA	suprageneric specialist	yes	yes
Caryophyllidea	Capingentidae	Archigetes	megacephalus	Ictiobus	niger	Catostomidae		USA		NEA	congeneric specialist	yes	yes
Caryophyllidea	Capingentidae	Archigetes	sieboldi	Limnodrilus	hoffmeisteri	Naididae		USA		PAL/INTR	high generalist	yes	no	originally described from progenetic plerocercoid in an annelid (Tubificida)
Caryophyllidea	Capingentidae	Archigetes	vadosus	Ictiobus	bubalus	Catostomidae		USA		NEA	strict specialist	yes	yes
Caryophyllidea	Caryophyllaeidae	Atractolytocestus	huronensis	Cyprinus	carpio	Cyprinidae	Canada	USA		PAL/INTR	strict specialist	yes	yes	non-native in North America
Caryophyllidea	Capingentidae	Biacetabulum	banghami	Minytrema	melanops	Catostomidae		USA		NEA	suprageneric specialist	yes	yes	report from Moxostoma erythrurum requires verification
Caryophyllidea	Capingentidae	Biacetabulum	biloculoides	Catostomus	commersonii	Catostomidae	Canada	USA		NEA	strict specialist	yes	no	report from Carpiodes velifer is considered doubtful
Caryophyllidea	Capingentidae	Biacetabulum	giganteum	Ictiobus	bubalus	Catostomidae		USA		NEA	congeneric specialist	yes	yes
Caryophyllidea	Capingentidae	Biacetabulum	hoffmani	Hypentelium	etowanum	Catostomidae		USA		NEA	suprageneric specialist	no	no
Caryophyllidea	Capingentidae	Biacetabulum	infrequens	Moxostoma	anisurum	Catostomidae	Canada	USA		NEA	suprageneric specialist	no	no	host spectrum of the species requires verification
Caryophyllidea	Capingentidae	Biacetabulum	isaureae	Moxostoma	collapsum	Catostomidae		USA		NEA	strict specialist	yes	yes
Caryophyllidea	Capingentidae	Biacetabulum	johni	Minytrema	melanops	Catostomidae		USA		NEA	suprageneric specialist	yes	yes
Caryophyllidea	Capingentidae	Biacetabulum	longicollum	Moxostoma	anisurum	Catostomidae	Canada	USA		NEA	congeneric specialist	yes	yes
Caryophyllidea	Capingentidae	Biacetabulum	macrocephalum	Catostomus	commersonii	Catostomidae		USA		NEA	strict specialist	yes	yes	records from Ictiobus cyprinellus and Sander vitreus (sic!) are apparently erroneous
Caryophyllidea	Capingentidae	Biacetabulum	magdae	Moxostoma	poecilurum	Catostomidae		USA		NEA	suprageneric specialist	yes	yes
Caryophyllidea	Capingentidae	Biacetabulum	meridianum	Erimyzon	sucetta	Catostomidae		USA		NEA	low generalist (?)	no	no	host range needs to be verified; record from Pimephales promelas is apparently erroneous
Caryophyllidea	Capingentidae	Biacetabulum	oregoni	Catostomus	macrocheilus	Catostomidae		USA		NEA	strict specialist	no	no	probably species of Archigetes
Caryophyllidea	Capingentidae	Biacetabulum	overstreeti	Minytrema	melanops	Catostomidae		USA		NEA	strict specialist	yes	yes
Caryophyllidea	Capingentidae	Bialovarium	nocomis	Nocomis	biguttatus	Leuciscidae		USA		NEA	strict specialist	no	no
Caryophyllidea	Capingentidae	Calentinella	etnieri	Erimyzon	oblongus	Catostomidae		USA		NEA	congeneric specialist	yes	no
Caryophyllidea	Capingentidae	Capingens	singularis	Carpiodes	carpio	Catostomidae		USA		NEA	suprageneric specialist	yes	yes
Caryophyllidea	Caryophyllaeidae	Caryophyllaeides	fennica	Acrocheilus	alutaceus	Leuciscidae		USA		HOL	low generalist	yes	yes
Caryophyllidea	Capingentidae	Dieffluvium	nidulorum	Ictiobus	cyprinellus	Catostomidae		USA		NEA	congeneric specialist	yes	no
Caryophyllidea	Capingentidae	Dieffluvium	unipapillatum	Moxostoma	carinatum	Catostomidae		USA		NEA	strict specialist	no	no
Caryophyllidea	Capingentidae	Edlintonia	ptychocheila	Ptychocheilus	oregonensis	Leuciscidae	Canada	USA		NEA	suprageneric specialist	yes	yes
Caryophyllidea	Capingentidae	Glaridacris	catostomi	Catostomus	commersonii	Catostomidae	Canada	USA		NEA	suprageneric specialist	yes	yes
Caryophyllidea	Capingentidae	Glaridacris	terebrans	Catostomus	ardens	Catostomidae		USA		NEA	strict specialist	no	no	all hosts listed by Hoffman (1999) but C. ardens are erroneous
Caryophyllidea	Capingentidae	Glaridacris	vogei	Catostomus	macrocheilus	Catostomidae	Canada	USA		NEA	congeneric specialist	no	no
Caryophyllidea	Capingentidae	Hunterella	nodulosa	Catostomus	commersonii	Catostomidae	Canada	USA		NEA	congeneric specialist	yes	yes
Caryophyllidea	Capingentidae	Hypocaryophyllaeus	gilae	Gila	atraria	Leuciscidae	Canada	USA		NEA	strict specialist	no	no
Caryophyllidea	Capingentidae	Hypocaryophyllaeus	paratarius	Carpiodes	carpio	Catostomidae	Canada	USA		NEA	suprageneric specialist	yes	yes
Caryophyllidea	Capingentidae	Isoglaridacris	agminis	Erimyzon	sucetta	Catostomidae		USA		NEA	suprageneric specialist	yes	yes
Caryophyllidea	Capingentidae	Isoglaridacris	brevicollis	Catostomus	nebuliferus	Catostomidae			Mexico	NEA	suprageneric specialist	yes	no
Caryophyllidea	Capingentidae	Isoglaridacris	bulbocirrus	Catostomus	commersonii	Catostomidae	Canada	USA		NEA	congeneric specialist	yes	yes
Caryophyllidea	Capingentidae	Isoglaridacris	calentinei	Catostomus	columbianus	Catostomidae	Canada	USA		NEA	congeneric specialist	yes	yes
Caryophyllidea	Capingentidae	Isoglaridacris	chetekensis	Moxostoma	macrolepidotum	Catostomidae		USA		NEA	congeneric specialist	yes	yes
Caryophyllidea	Capingentidae	Isoglaridacris	erraticus	Moxostoma	cf. poecilurum	Catostomidae		USA		NEA	congeneric specialist	yes	yes
Caryophyllidea	Capingentidae	Isoglaridacris	etowani	Hypentelium	etowanum	Catostomidae		USA		NEA	congeneric specialist	yes	yes
Caryophyllidea	Capingentidae	Isoglaridacris	floriani	Moxostoma	macrolepidotum	Catostomidae		USA		NEA	strict specialist	yes	yes
Caryophyllidea	Capingentidae	Isoglaridacris	folius	Moxostoma	erythrurum	Catostomidae		USA		NEA	congeneric specialist	yes	yes
Caryophyllidea	Capingentidae	Isoglaridacris	hexacotyle	Catostomus	insignis	Catostomidae		USA		NEA	congeneric specialist	no	no
Caryophyllidea	Capingentidae	Isoglaridacris	jonesi	Moxostoma	duquesnii	Catostomidae		USA		NEA	congeneric specialist	no	no
Caryophyllidea	Capingentidae	Isoglaridacris	longus	Moxostoma	macrolepidotum	Catostomidae		USA		NEA	congeneric specialist	yes	yes
Caryophyllidea	Capingentidae	Isoglaridacris	mackiewiczi	Minytrema	melanops	Catostomidae		USA		NEA	strict specialist	yes	yes	syn. Homeomorpha mackiewiczi
Caryophyllidea	Capingentidae	Isoglaridacris	mattisi	Moxostoma	collapsum	Catostomidae		USA		NEA	strict specialist	yes	yes
Caryophyllidea	Capingentidae	Isoglaridacris	mcallisteri	Erimyzon	claviformis	Catostomidae		USA		NEA	strict specialist	yes	yes
Caryophyllidea	Capingentidae	Isoglaridacris	mexicanus	Moxostoma	cf. astrinum	Catostomidae			Mexico	NEA	strict specialist	yes	yes
Caryophyllidea	Capingentidae	Isoglaridacris'	multivitellaria	Erimyzon	sucetta	Catostomidae		USA		NEA	strict specialist	no	no	genus placement uncertain (not Isoglaridacris)
Caryophyllidea	Capingentidae	Isoglaridacris	wisconsinensis	Hypentelium	nigricans	Catostomidae		USA		NEA	strict specialist	yes	yes
Caryophyllidea	Capingentidae	Janiszewskella	fortobothria	Carpiodes	cyprinus	Catostomidae		USA		NEA	strict specialist	no	no
Caryophyllidea	Caryophyllaeidae	Khawia	japonensis	Cyprinus	carpio	Cyprinidae	Canada	USA	Mexico	PAL/INTR	strict specialist	yes	no	non-native in North America
Caryophyllidea	Caryophyllaeidae	Khawia	sinensis	Cyprinus	carpio	Cyprinidae		USA		PAL/INTR	low generalist	no	yes	non-native in North America; pathogenic for carp fry; molecular data only from Europe
Caryophyllidea	Capingentidae	Megancestus	carpiodi	Carpiodes	carpio	Catostomidae		USA		NEA	congeneric specialist	yes	yes	syn. Biacetabulum carpiodi
Caryophyllidea	Capingentidae	Paraglaridacris	limnodrili	Pseudogobio	esocinus	Gobionidae		USA		PAL/INTR	low generalist	yes	no	syn. Archigetes iowensis
Caryophyllidea	Capingentidae	Penarchigetes	fessus	Erimyzon	sucetta	Catostomidae		USA		NEA	strict specialist	no	no
Caryophyllidea	Capingentidae	Penarchigetes	macrorchis	Erimyzon	sucetta	Catostomidae		USA		NEA	strict specialist	no	no
Caryophyllidea	Capingentidae	Penarchigetes	oklensis	Minytrema	melanops	Catostomidae		USA		NEA	strict specialist	no	no
Caryophyllidea	Capingentidae	Pliovitellaria	wisconsinensis	Notemigonus	crysoleucas	Leuciscidae	Canada	USA		NEA	suprageneric specialist	yes	yes
Caryophyllidea	Capingentidae	Promonobothrium	currani	Ictiobus	bubalus	Catostomidae		USA		NEA	congeneric specialist	yes	yes
Caryophyllidea	Capingentidae	Promonobothrium	fossae	Moxostoma	poecilurum	Catostomidae		USA		NEA	strict specialist	no	no	syn. Monobothrium fossae
Caryophyllidea	Capingentidae	Promonobothrium	hunteri	Catostomus	commersonii	Catostomidae	Canada	USA		NEA	low generalist	yes	yes	syn. Monobothrium hunteri
Caryophyllidea	Capingentidae	Promonobothrium	ingens	Ictiobus	cyprinellus	Catostomidae	Canada	USA		NEA	low generalist	yes	yes	syn. Monobothrium ingens
Caryophyllidea	Capingentidae	Promonobothrium	mackiewiczi	Hypentelium	etowanum	Catostomidae		USA		NEA	strict specialist	no	no	syn. Monobothrium mackiewiczi
Caryophyllidea	Capingentidae	Promonobothrium	minytremi	Minytrema	melanops	Catostomidae		USA		NEA	strict specialist	yes	yes
Caryophyllidea	Capingentidae	Promonobothrium	papiliovarium	Erimyzon	oblongus	Catostomidae		USA		NEA	strict specialist	yes	no
Caryophyllidea	Capingentidae	Promonobothrium	rogersi	Moxostoma	poecilurum	Catostomidae		USA		NEA	suprageneric specialist	yes	yes	syn. Rogersus rogersi
Caryophyllidea	Capingentidae	Promonobothrium	ulmeri	Hypentelium	nigricans	Catostomidae	Canada	USA		NEA	low generalist	yes	yes	syn. Monobothrium ulmeri
Caryophyllidea	Capingentidae	Pseudoglaridacris	confusa	Ictiobus	bubalus	Catostomidae	Canada	USA	Mexico	NEA	suprageneric specialist	yes	yes	syn. Glaridacris confusa; records from Catostomus spp. are misidentifications
Caryophyllidea	Capingentidae	Pseudoglaridacris	laruei	Catostomus	commersonii	Catostomidae	Canada	USA		NEA	suprageneric specialist	yes	yes	syn. Glaridacris laruei
Caryophyllidea	Capingentidae	Pseudoglaridacris	oligorchis	Catostomus	tahoensis	Catostomidae		USA		NEA	suprageneric specialist	yes	yes	syn. Glaridacris oligorchis
Caryophyllidea	Capingentidae	Pseudolytocestus	differtus	Ictiobus	bubalus	Catostomidae		USA		NEA	strict specialist	no	no
Caryophyllidea	Capingentidae	Rowardleus	pennensis	Carpiodes	cyprinus	Catostomidae		USA		NEA	strict specialist	no	no
Caryophyllidea	Capingentidae	Spartoides	wardi	Carpiodes	carpio	Catostomidae	Canada	USA		NEA	suprageneric specialist	yes	no
Haplobothriidea	Haplobothriidae	Haplobothrium	bistrobilae	Amia	calva	Amiidae		USA		NEA	strict specialist	no	no
Haplobothriidea	Haplobothriidae	Haplobothrium	globuliforme	Amia	calva	Amiidae	Canada	USA		NEA	strict specialist	yes	yes
Onchoproteocephalidea I	Proteocephalidae	Corallotaenia	intermedia	Ameiurus	nebulosus	Ictaluridae	Canada	USA		NEA	congeneric specialist	yes	yes	syn. Corallobothrium intermedium
Onchoproteocephalidea I	Proteocephalidae	Corallotaenia	parafimbriata	Ameiurus	nebulosus	Ictaluridae	Canada	USA		NEA	congeneric specialist	yes	yes	syn. Corallobothrium parafimbriatum
Onchoproteocephalidea I	Proteocephalidae	Corallotaenia	parva	Amerius	nebulosus	Ictaluridae		USA		NEA	strict specialist	no	no	syn. Corallobothrium parvum
Onchoproteocephalidea I	Proteocephalidae	Cordicestus	rafaeli	Atractosteus	tropicus	Lepisosteidae			Mexico	NEO	strict specialist	yes	yes
Onchoproteocephalidea I	Proteocephalidae	Cordicestus	singularis	Lepisosteus	platostomus	Lepisosteidae	Canada	USA		NEA	congeneric specialist	yes	yes	syn. Proteocephalus singularis
Onchoproteocephalidea I	Proteocephalidae	Essexiella	fimbriata	Ictalurus	punctatus	Ictaluridae	Canada	USA	Mexico	NEA	congeneric specialist?	yes	yes	syn. Corallobothrium fimbriatum; records from Ameiurus spp. and Pylodictis olivaris need verification
Onchoproteocephalidea I	Proteocephalidae	Laruella	perplexa	Amia	calva	Amiidae	Canada	USA		NEA	strict specialist?	yes	yes	syn. Proteocephalus perplexus; other hosts than bowfin need verification
Onchoproteocephalidea I	Proteocephalidae	Megathylacoides	giganteum	Ictalurus	punctatus	Ictaluridae	Canada	USA	Mexico	NEA	congeneric specialist	yes	yes	Amia calva is considered accidental host
Onchoproteocephalidea I	Proteocephalidae	Megathylacoides	lamothei	Ictalurus	meridionalis	Ictaluridae		USA	Mexico	NEA	congeneric specialist	yes	yes	syn. Choanoscolex lamothei
Onchoproteocephalidea I	Proteocephalidae	Megathylacoides	procerum	Ictalurus	furcatus	Ictaluridae		USA		NEA	strict specialist	no	no	syn. Corallobothrium procerum
Onchoproteocephalidea I	Proteocephalidae	Megathylacoides	thompsoni	Ictalurus	lacustris	Ictaluridae		USA		NEA	strict specialist	no	no	syn. Corallobothrium thompsoni
Onchoproteocephalidea I	Proteocephalidae	Megathylacoides	tva	Pylodictis	olivaris	Ictaluridae		USA		NEA	strict specialist	no	yes
Onchoproteocephalidea I	Proteocephalidae	Monticellia	ophisterni	Ophisternon	aenigmaticum	Synbranchidae			Mexico	NEO	strict specialist	yes	yes
Onchoproteocephalidea I	Proteocephalidae	Proteocephalus	ambiguus	Pungitius	pungitius	Gasterosteidae	Canada			HOL	strict specialist	no	no
Onchoproteocephalidea I	Proteocephalidae	Proteocephalus	ambloplitis	Ambloplites	rupestris	Centrarchidae	Canada	USA		NEA	suprageneric specialist	yes	yes	Micropterus spp. are principal hosts
Onchoproteocephalidea I	Proteocephalidae	Proteocephalus	australis	Lepisosteus	osseus	Lepisosteidae		USA		NEA	congeneric specialist	yes	yes
Onchoproteocephalidea I	Proteocephalidae	Proteocephalus	brooksi	Rhamdia	guatemalensis	Heptapteridae			Mexico	NEO	strict specialist	no	yes
Onchoproteocephalidea I	Proteocephalidae	Proteocephalus	buplanensis	Semotilus	atromaculatus	Cyprinidae	Canada	USA		NEA	strict specialist	yes	no
Onchoproteocephalidea I	Proteocephalidae	Proteocephalus	chamelensis	Gobiomorus	maculatus	Eleotridae			Mexico	NEO	strict specialist	no	yes
Onchoproteocephalidea I	Proteocephalidae	Proteocephalus	chologasteri	Forbesichthys	agassizi	Amblyopsidae		USA		NEA	strict specialist	no	no
Onchoproteocephalidea I	Proteocephalidae	Proteocephalus	coregoni	Coregonus	clupeaformis	Salmonidae	Canada	USA		NEA	congeneric specialist	no	no	uncertain validity
Onchoproteocephalidea I	Proteocephalidae	Proteocephalus	culaeae	Culaea	inconstans	Gasterosteidae	Canada	USA		NEA	strict specialist	yes	no
Onchoproteocephalidea I	Proteocephalidae	Proteocephalus	elongatus	Lepisosteus	osseus	Lepisosteidae		USA		NEA	strict specialist	no	no	uncertain validity (found only once; single specimen)
Onchoproteocephalidea I	Proteocephalidae	Proteocephalus	exiguus	Coregonus	artedi	Salmonidae	Canada	USA		NEA	congeneric specialist	yes	yes	resurrected by Brabec et al. (2024)
Onchoproteocephalidea I	Proteocephalidae	Proteocephalus	filicollis	Gasterosteus	aculeatus	Gasterosteidae	Canada	USA		HOL	strict specialist	no	no
Onchoproteocephalidea I	Proteocephalidae	Proteocephalus	fluviatilis	Micropterus	dolomieu	Centrarchidae	Canada	USA		NEA	congeneric specialist	yes	yes	record from Ambloplites rupestris needs to be verified
Onchoproteocephalidea I	Proteocephalidae	Proteocephalus	luciopercae	Sander	vitreum	Percidae	Canada	USA		NEA	congeneric specialist	yes	yes	syn. Proteocephalus stizostethi
Onchoproteocephalidea I	Proteocephalidae	Proteocephalus	macrocephalus	Anguilla	anguilla	Anguillidae	Canada	USA		HOL	congeneric specialist	no	no	in Anguilla rostrata in North America; records from ictalurid catfish are doubtful
Onchoproteocephalidea I	Proteocephalidae	Proteocephalus	pearsei	Perca	flavescens	Percidae	Canada	USA		NEA	strict specialist	yes	yes	records from other fish than P. flavescens are erroneous
Onchoproteocephalidea I	Proteocephalidae	Proteocephalus	pinguis	Esox	niger	Esocidae	Canada	USA		NEA	congeneric specialist	yes	yes
Onchoproteocephalidea I	Proteocephalidae	Proteocephalus	poulsoni	Amblyopsis	spelaea	Amblyopsidae		USA		NEA	strict specialist	no	no
Onchoproteocephalidea I	Proteocephalidae	Proteocephalus	pugetensis	Gasterosteus	aculeatus	Gasterosteidae	Canada	USA		NEA	strict specialist	no	no
Onchoproteocephalidea I	Proteocephalidae	Proteocephalus	salvelini	Salvelinus	namaycush	Salmonidae		USA		NEA	strict specialist	no	no	uncertain validity
Onchoproteocephalidea I	Proteocephalidae	Proteocephalus	tetrastomus	Osmerus	eperlanus (?)	Osmeridae	Canada	USA		HOL	suprageneric specialist	no	no
Onchoproteocephalidea I	Proteocephalidae	Proteocephalus	torulosus	Mylocheilus	caurinus	Leuciscidae	Canada	USA		HOL	suprageneric specialist	yes	no	possibly species complex
Onchoproteocephalidea I	Proteocephalidae	Testudotaenia	testudo	Apalone	spinifera	Trionychidae		USA		NEA	strict specialist (?)	no	yes	found in Amia calva (probably accidental host)
Spathebothriidea	Acrobothriidae	Bothrimonus	sturionis	Acipenser	oxyrinchus	Acipenseridae	Canada	USA		NEA	strict specialist	no	no
Spathebothriidea	Cyathocephalidae	Cyathocephalus	truncatus	Coregonus	artedi	Salmonidae	Canada	USA		HOL	high generalist	no	no
Spathebothriidea	Acrobothriidae	Diplocotyle	olrikii	Salvelinus	alpinus	Salmonidae	Canada	USA		HOL	high generalist	no	no	primary marine species
TOTAL			130 spp.				58	121	14	HOL 15	(i) 59 spp strict specialist (in only one host species)	81	78
										NEA 104	(ii) 36 spp. congeneric specialist (in several host species of the same genus)
Zoogeographical regions: HOL - Holarctic; NEA - Nearctic; NEO - Neotropical; PAL/INTR - Palaearctic (introduced)										NEO 5	(iii) 24 spp suprageneric specialist (in species of several closely related genera)
										PAL/INTR 6	(iv) 7 spp low generalist (in hosts of different, not closely related genera)
											(v) 4 spp high generalist (in hosts of unrelated fish orders or suborders).
